# Supplementary material for: RbAp46/48LIN-53 and HAT-1 are required for initial CENP-AHCP-3 deposition and de novo holocentromere formation on artificial chromosomes in Caenorhabditis elegans embryos
Source: Nucleic Acids Res. 2021 Apr 19;49(16):9154–73. doi: 10.1093/nar/gkab217 (PMC8450102; doi:10.1093/nar/gkab217)
Supplement: gkab217_Supplemental_Files [file gkab217_supplemental_files.zip]

Archive with 6 entries (6 files):
- LIN53AC_suppl.figures_20210306.pdf
- LIN53AC_TableS1&S2_SupplementaryFigureLegends_20210306.pdf
- Suppl.Video1_WT_AC_Fig1D.avi
- Suppl.Video2_AC_SS-DNA_FigS1F.avi
- Suppl.Video3_WT_AC_Fig5C.avi
- Suppl.Video4_lin53RNAi_AC_Fig5C.avi
